# Supplementary material for: Whole-Body Photobiomodulation Therapy Propels the Fibromyalgia Patient into the Recomposition Phase: A Reflexive Thematic Analysis
Source: Biomedicines. 2024 May 17;12(5):1116. doi: 10.3390/biomedicines12051116 (PMC11117728; doi:10.3390/biomedicines12051116)
Supplement: Supplementary file 1 [file biomedicines-12-01116-s001.zip]

Archive with 1 entries (1 files):
- biomedicines-3002491-supplementary.pdf
